# Supplementary material for: Alisma Orientalis Extract Ameliorates Hepatic Iron Deregulation in MAFLD Mice via FXR-Mediated Gene Repression
Source: Nutrients. 2024 Jul 15;16(14):2272. doi: 10.3390/nu16142272 (PMC11279993; doi:10.3390/nu16142272)
Supplement: Supplementary file 1 [file nutrients-16-02272-s001.zip]

Archive with 1 entries (1 files):
- nutrients-3052474-supplementary.pdf
